# Supplementary material for: Targeting carbonic anhydrase IX/XII prevents the anti‐ferroptotic effect of stromal lactic acid in prostate carcinoma
Source: Mol Oncol. 2025 Jun 26;19(9):2515–36. doi: 10.1002/1878-0261.70083 (PMC12420354; doi:10.1002/1878-0261.70083)
Supplement: Supplementary file 1 — Fig. S1. CAF‐secreted lactic acid negatively affects ferroptosis sensitivity in PCa cells. Fig. S2. MCT1 inhibition prevents lactic acid‐induced ferroptosis resistance. Fig. S3. CA IX/XII targeting within the tumor‐stroma crosstalk in PCa avoids lactic acid‐supported ferroptosis resistance. Table S1. Ferroptosis‐related genes up‐ or downregulated in DU145 cells upon lactic acid exposure. [file MOL2-19-2515-s001.zip]

Archive with 2 entries (2 files):
- Supplementary Table S1_editable.docx
- Supporting Information.pdf
